# Supplementary material for: Finite sample size errors in the context of multiple error sources in quantitative medical imaging: An evaluation for breast magnetic resonance diffusion-weighted imaging
Source: PLoS One. 2026 Jun 4;21(6):e0341201. doi: 10.1371/journal.pone.0341201 (PMC13235925; doi:10.1371/journal.pone.0341201)
Supplement: S2 File — (M) [file pone.0341201.s002.m]

% -------------------------------------------------------------------------
% -----------------        Figures 4 & 5              ---------------------
% -------------------------------------------------------------------------

clear all

rep = 10000; % repetitions for Monte Carlo simulations


% Table 1:
% study ID        IH   1    2    3    4    5    6    7    8    9    10   11   12   13   14   15   16   17   18   19   20   21   22   23   24   
mu_i_array =     [0.79 0.87 0.96 0.90 0.84 1.12 0.90 0.84 0.88 1.14 1.20 1.00 0.95 1.03 0.83 1.06 1.02 1.11 1.02 1.06 1.04 0.89 0.98 0.98 0.73]; % reported mean of malignant ADC values from published studies in µm²/ms
mu_ii_array =    [1.33 1.64 1.32 1.86 1.42 1.26 1.43 1.38 1.14 1.49 1.99 1.66 1.52 1.68 1.41 1.53 1.57 1.81 1.48 1.69 1.42 1.10 1.50 1.51 1.19]; % reported mean of benign ADC values from published studies in µm²/ms
sigma_i_array =  [0.20 0.13 0.19 0.15 0.28 0.24 0.24 0.16 0.19 0.19 0.22 0.18 0.29 0.19 0.19 0.27 0.17 0.33 0.18 0.20 0.29 0.28 0.19 0.24 0.24]; % reported standard deviation of malignant ADC values from published studies in µm²/ms
sigma_ii_array = [0.32 0.47 0.22 0.44 0.31 0.29 0.37 0.49 0.23 0.25 0.21 0.23 0.33 0.27 0.24 0.38 0.26 0.46 0.33 0.23 0.46 0.34 0.20 0.26 0.42]; % reported standard deviation of benign ADC values from published studies in µm²/ms
N1_array =       [88   66   146  46   143  72   136  68   112  48   58   34   34   45   89   20   259  85   57   38   106  88   91   24   63]; % sample size of malignant class
N2_array =       [83   65   100  26   70   44   74   21   32   47   22   27   22   47   92   84   67   85   41   34   63   27   15   17   48]; % sample size of benign class

% the subscripts _i and _ii indicate the measured values (in the
% manuscript, these are marked with a hat symbol)

% If you want to test that the errors e.g. of study 1 are indeed equal with
% the obtained N_equality_of_Errors, use this code:
% N1_array(1) = round(66 * 1526/131) % 1526 = N_equality_of_errors, compare to Table 4
% N2_array(1) = round(65 * 1526/131)

N_array = N1_array + N2_array; % total sample size

N_studies = length(mu_i_array); % The number of literature studies

% Table 2:
sigma1_array = sigma_i_array ./ abs(mu_ii_array - mu_i_array);  % normalized unitless std of malignant class, normalization was performed such that the means of the two classes equal 0 and 1 
sigma2_array = sigma_ii_array ./ abs(mu_ii_array - mu_i_array); % normalized unitless std of benign class, normalization was performed such that the means of the two classes equal 0 and 1 

CoV = 0.077; % The mean CoV obtained in the CoV literature search. See chapter "Literature search: Reported coefficients of variation".
sigma_q_array = CoV ./ abs(mu_ii_array - mu_i_array) .* mean([mu_i_array; mu_ii_array],1); % Eqs. 5 and 6. Normalized std obtained from average CoV, values reported in Table 4


% -------------------------------------------------------------------------
% Compute Delta_AUC_imprecision for literature studies (2-Gauss approx.) 
% -------------------------------------------------------------------------
 
AUC_array = zeros(1,N_studies);
AUC_array_with_imprecission = zeros(1,N_studies);

for j = 1:N_studies
    AUC_array(j) = 0.5 + 0.5 * erf(1/sqrt(2*sigma1_array(j)^2 + 2*sigma2_array(j)^2)); % Eq. 12
    AUC_array_with_imprecission(j) = 0.5 + 0.5 * erf(1/sqrt(2*sigma1_array(j)^2 + 2*sigma2_array(j)^2 + 4*sigma_q_array(j)^2)); % Eq. 18
end

Delta_AUC_array = AUC_array - AUC_array_with_imprecission; % Eq. 19


% -----------------------------------------------------------------------------------
% Compute std(AUC), ie the finite N error, for literature studies with MC simulation
% -----------------------------------------------------------------------------------

std_AUC_array = zeros(1,N_studies); % for each study, a value of std(AUC) is going to be computed

for j = 1:N_studies % loop over studies
    
    ['Study ',num2str(j),' of 25'] % output that indicates the computation progress 
    
    %clear AUC_rep
    AUC_rep = zeros(1,rep); % For each repetition, an AUC is computed
    for k = 1:rep
        q1 = randn(1,N1_array(j))*sigma1_array(j);     % N1 random samples from Class 1 (malignant), Eq. 6
        q2 = randn(1,N2_array(j))*sigma2_array(j) + 1; % N2 random samples from Class 2 (benign), Eq. 7
        ROC = S4_File(q1,q2); % perform ROC analysis
        AUC_rep(k) = ROC.AUC; % store the AUC value of the current repetition
    end

    mean_AUC_array(j) = mean(AUC_rep); % numerically obtained mean(AUC) for the j-th study, reported in Table 4
    std_AUC_array(j) = std(AUC_rep);   % numerically obtained std(AUC) for the j-th study, reported in Table 4

end


%%

% -------------------------------------------------------------------------
% Compute std(AUC) in-house study with Monte-Carlo simulation
% -------------------------------------------------------------------------

load S5_File.mat

% normalization of means to 0 and 1
mean_q_malignant = mean(q_malignant); % used in Eqs. 1 and 2
mean_q_benign = mean(q_benign); % used in Eqs. 1 and 2
q_malignant = (q_malignant - mean_q_malignant) / (mean_q_benign-mean_q_malignant); % Eq. 1
q_benign = (q_benign - mean_q_malignant) / (mean_q_benign-mean_q_malignant); % Eq. 2

%std_q_malignant = std(q_malignant); % standard deviation of malignant normalized ADC values
%std_q_benign = std(q_benign); % standard deviation of malignant normalized ADC values

% coefficient of variation converted into sigma_q
sigma_q_inhouse = CoV ./ abs(mean_q_benign - mean_q_malignant) .* mean([mean_q_benign, mean_q_malignant]); % Eq. 6, normalized standard deviation

kernel_size = 0.1; % for kernel density estimation, used in Eq. 9 and 10, effect of kernel size is visualized in Fig. 4

clear AUC_rep q1 q2

for k = 1:rep % loop over repetitions
    for i = 1 : round(length(q_malignant) * (875/171)^0)   % set the exponent to 1 to check if the errors are indeed equal
        % Pick a random value of q_malignant (or q_benign) and add the kernel_size used to plot the PDFs
        % This mimics using the PDFs that were plotted
        q1(i) = q_malignant(randi(length(q_malignant))) + randn(1) * kernel_size; % Eq. 9, pick a random q_malignant value, then add a Gaussian random number with std=kernel_size to mimic the kernel density estimation
    end
    for i = 1: round(length(q_benign) * (875/171)^0) % set the exponent to 1 to check if the errors are indeed equal
        q2(i) = q_benign(randi(length(q_benign))) + randn(1) * kernel_size;  % Eq. 10, pick a random q_benign value, then add a Gaussian random number with std=kernel_size to mimic the kernel density estimation
    end
    ROC = S4_File(q1,q2); % perform ROC analysis
    AUC_rep(k) = ROC.AUC; % store the AUC of the ROC analysis for the current repetition
end

mean_AUC_inhouse = mean(AUC_rep) % numerically obtained mean(AUC), reported in Table 4
std_AUC_inhouse = std(AUC_rep) % numerically obtained std(AUC), reported in Table 4

% generate arrays that contain the values for the in-house study and the literature studies: 
std_AUC_array = [std_AUC_inhouse, std_AUC_array]; 
mean_AUC_array = [mean_AUC_inhouse, mean_AUC_array];


%%

% -------------------------------------------------------------------------
% Figure 4: PDFs with different kernel sizes for in-house study
% -------------------------------------------------------------------------

kernel_size_array = [0.05 0.1 0.15 0.2] % the considered kernel sizes
ff = figure(4)
tiledlayout(2,2,"TileSpacing","compact")
labels = {'a','b','c','d'};

for i = 1:length(kernel_size_array) % loop over the considered kernel sizes
    kernel_size = kernel_size_array(i);  % the currently considered kernel size
    q = linspace(-2.5,3,5000); % the q-values used for the plot
   
    % Probability density functions, PDFs:
    PDF1 = zeros(1,length(q)); % PDF of class 1, malignant 
    PDF2 = zeros(1,length(q)); % PDF of class 2, benign

    % Kernel density estimation:
    for jj = 1:length(q_malignant)
        PDF1 = PDF1 + normpdf(q,q_malignant(jj),kernel_size) / length(q_malignant); % Eq. 21, length(q_malignant) = N1
    end
    for jj = 1:length(q_benign)
        PDF2 = PDF2 + normpdf(q,q_benign(jj),kernel_size) / length(q_benign); % Eq. 22, length(q_benign) = N2
    end

    % plot the PDFs
    nexttile()
    plot(q,PDF1,'MarkerEdgeColor',[0.83 0.47 0.06],'LineWidth', 1) % orange = malignant
    hold on
    plot(q,PDF2,'MarkerEdgeColor',[0 0.4470 0.7410],'LineWidth', 1) % blue = benign
    hold off
    xlabel('q')
    ylabel('p(q)')
    if i == 4
        legend('1','2')
    end
    xlim([-1.35 3.25])
    ylim([0 max(PDF1)*1.25])
    yticks ([0.2 0.4 0.6 0.8 1.0 1.2]);
    text(0.05, 0.92, labels{i}, 'Units', 'normalized', ...
     'FontWeight', 'bold', 'FontSize', 11, 'FontName', 'Arial')
    % title(['kernel = ',num2str(kernel_size_array(i))])
end

% set figure size, font size, etc.:
ff.Units = "centimeters";
ff.Position(3:4) = [13 13];
set (legend, 'color', 'w'); 

set(findall(ff,'-property','FontSize'),'FontSize',11)
set(findall(ff,'-property','FontName'),'FontName','Arial')
set(findall(gcf,'-property','LineWidth'),'LineWidth',2)

% export figure
% Name_Fig = 'Figure 4 - PDFs with different kernel sizes for in-house study';
Name_Fig = 'Fig4';
% exportgraphics(ff,[Name_Fig,'.eps'])
exportgraphics(ff,[Name_Fig,'.tif'],'Resolution',300)
% exportgraphics(ff, [Name_Fig '.tif'], 'Resolution', 300)
% exportgraphics(ff,[Name_Fig,'.pdf'])
% exportgraphics(ff,[Name_Fig,'.png'],'Resolution',300)
% exportgraphics(ff,[Name_Fig,'.jpg'],'Resolution',300)


%%
% -------------------------------------------------------------------------
% Compute Delta_AUC_imprecision for in-house study 
% -------------------------------------------------------------------------

% Compute PDFs
kernel_size2 = sqrt(kernel_size^2 + sigma_q_inhouse^2); % kernel_size2 includes the effect of sigma_q_inhouse, used in Eqs. 23 and 24 

q = linspace(-2.5,3,5000); % the q-values used for the plot

PDF1 = zeros(1,length(q)); % Class 1 with precision error of size 0
PDF2 = zeros(1,length(q)); % Class 2 with precision error of size 0
PDF3 = zeros(1,length(q)); % Class 1 with precision error of size sigma_q_inhouse
PDF4 = zeros(1,length(q)); % Class 2 with precision error of size sigma_q_inhouse

% kernel density estimation:
for jj = 1:length(q_malignant)
    PDF1 = PDF1 + normpdf(q,q_malignant(jj),kernel_size) / length(q_malignant);   % Eq. 21
    PDF3 = PDF3 + normpdf(q,q_malignant(jj),kernel_size2) / length(q_malignant);  % Eq. 23
end
for jj = 1:length(q_benign)
    PDF2 = PDF2 + normpdf(q,q_benign(jj),kernel_size) / length(q_benign);  % Eq. 22 
    PDF4 = PDF4 + normpdf(q,q_benign(jj),kernel_size2) / length(q_benign); % Eq. 24
end

AUC_inhouse = S6_File(q,PDF1,PDF2); % Compute the AUC from the PDFs, Eqs. 25-27
AUC_imprecision_inhouse = S6_File(q,PDF3,PDF4); % Compute the AUC from the PDFs with sigma_q_inhouse, Eqs. 25-27

Delta_AUC_precision_inhouse = AUC_inhouse - AUC_imprecision_inhouse; % Eq. 28, the error arising from imprecision

Delta_AUC_array = [Delta_AUC_precision_inhouse, Delta_AUC_array]; % add the obtained value for the in-house study to the Delta_AUC array, which previously contained only the values of the literature studies


%% 
% ---------------------------------------------------------------
% Plot figure 5 
% ---------------------------------------------------------------

ff = figure(5)

% ------------------------------------
% Bar plots of the two errors, Fig. 5a
% ------------------------------------

tiledlayout(3,1,'TileSpacing','compact')
nexttile (1)
X = categorical({'IH-KD','IH-G','1','2','3','4','5','6','7','8','9','10','11','12','13','14','15','16','17','18','19','20','21','22','23','24'});
X = reordercats(X,{'IH-KD','IH-G','1','2','3','4','5','6','7','8','9','10','11','12','13','14','15','16','17','18','19','20','21','22','23','24'})

bar(X,[Delta_AUC_array; std_AUC_array]'*100)

max_error = max(max(Delta_AUC_array,std_AUC_array))*1.05*100;
ylim([0 max_error*1.3])

xlabel('Study ID')
ylabel('Error (%)')

legend('\DeltaAUC_{precission}','std(AUC) due to finite N','location','northeast')
axes1 = gca;
text(axes1, 0.02, 0.92, 'a', 'Units', 'normalized', ...
    'FontWeight', 'bold', 'FontSize', 10, 'FontName', 'Arial')

ax1 = gca; % Get handle to current axes.

% ----------------------------------------
% Scatter plots of the two errors, Fig. 5b
% ----------------------------------------

nexttile(2)
plot(0,0);
hold on
scatter(std_AUC_array * 100,Delta_AUC_array * 100,'LineWidth',1,'MarkerEdgeColor',[0 0 0])
scatter(std_AUC_array(1) * 100,Delta_AUC_array(1) * 100,60,'square','LineWidth',1,'MarkerFaceColor',[0.5 0.5 0.5],'MarkerEdgeColor',[0 0 0])
scatter(std_AUC_array(2) * 100,Delta_AUC_array(2) * 100,60,'diamond','LineWidth',1,'MarkerFaceColor',[0.5 0.5 0.5],'MarkerEdgeColor',[0 0 0])
hold off

text(std_AUC_array(1)*100 - 0.3,Delta_AUC_array(1)*100 + 0.26,'In-house')
text(std_AUC_array(7)*100 - 0.05,Delta_AUC_array(7)*100 + 0.24,'5')
text(std_AUC_array(9)*100 - 0.05,Delta_AUC_array(9)*100 + 0.22,'7')
text(std_AUC_array(11)*100 - 0.05,Delta_AUC_array(11)*100 - 0.22,'9')
text(std_AUC_array(12)*100 - 0.12,Delta_AUC_array(12)*100 + 0.22,'10')
text(std_AUC_array(18)*100 - 0.12,Delta_AUC_array(18)*100 + 0.22,'16')
text(std_AUC_array(23)*100 - 0.12,Delta_AUC_array(23)*100 + 0.22,'21')

hold on
plot([0 max_error], [0 max_error], 'Color', [0 0 0])
hold off

xlim([0 max_error])
ylim([0 max_error*0.35])
xlabel('std(AUC) (%)')
ylabel('\DeltaAUC_{precission} (%)')

text(5.5,1.85,{'Finite-N error', '   dominant'})
text(0.35,1.8,{'  Precision','    error', ' dominant'})
axes2 = gca;
text(axes2, 0.02, 0.92, 'b', 'Units', 'normalized', ...
    'FontWeight', 'bold', 'FontSize', 10, 'FontName', 'Arial')


% --------------------------------------------
% Plot N needed for quality of errors, Fig. 5c
% --------------------------------------------

Needed_extra_N_factor = (std_AUC_array./ Delta_AUC_array ).^2; % Eq. 30, the scaling factor
N = [length(q_benign) + length(q_malignant), N1_array+N2_array];  % The total sample size N=N1+N2 for [in-house study, all the other studies]
N_equality_of_errors = Needed_extra_N_factor .* N; % Eq. 30

median_N_equality_of_errors = median(N_equality_of_errors)

% The bar plot should either show the additionally needed N
% or those that are not needed to achieve the equality of errors.
% To distinguish the two cases, we must treat them separately:
for i = 1:length(Needed_extra_N_factor)
    if Needed_extra_N_factor(i) > 1 % case 1
        case1_lower_bar(i) = N(i);
        case1_upper_bar(i) = N_equality_of_errors(i) - N(i);
        case2_lower_bar(i) = 0;
        case2_upper_bar(i) = 0;
    else % case 2
        case1_lower_bar(i) = 0;
        case1_upper_bar(i) = 0;
        case2_lower_bar(i) = N_equality_of_errors(i);
        case2_upper_bar(i) = N(i) - N_equality_of_errors(i);
    end
end


nexttile(3)

b = bar(X, [case1_lower_bar; case1_upper_bar; case2_lower_bar; case2_upper_bar],'stacked');
b(3).FaceColor = [0 0.7 0];
b(4).FaceColor = [1 1 1];
ylim([0 2000])

xlabel('Study ID')
ylabel('N needed for equality of errors')
axes3 = gca;
text(axes3, 0.02, 0.92, 'c', 'Units', 'normalized', ...
    'FontWeight', 'bold', 'FontSize', 10, 'FontName', 'Arial')


% set figure size, font size, etc.:
ff.Units = "centimeters";
ff.Position(3:4) = [16 16];

set(findall(ff,'-property','FontSize'),'FontSize',10)
set(findall(ff,'-property','FontName'),'FontName','Arial')
set(findall(gcf,'-property','LineWidth'),'LineWidth',1)


%%
% export figure
% Name_Fig = 'Figure 5 - Comparison of errors';
Name_Fig = 'Fig5';
% exportgraphics(ff,[Name_Fig,'.eps'])
% exportgraphics(ff,[Name_Fig,'.eps'],'Resolution',300)
exportgraphics(ff,[Name_Fig,'.tif'],'Resolution',300)
% exportgraphics(ff,[Name_Fig,'.pdf'])
% exportgraphics(ff,[Name_Fig,'.png'],'Resolution',300)
% exportgraphics(ff,[Name_Fig,'.jpg'],'Resolution',300)


%%
% export arrays that can easily copied into Word

% Table 4
export_Tab4_Col1_sigma_q = round([sigma_q_inhouse sigma_q_array]'*100); % copy this into Table 4 and add '0.' in front
export_Tab4_Col2_AUC_MC = round(mean_AUC_array'*1000); % copy this into Table 4 and add '0.' in front
export_Tab4_Col3_stdAUC_MC = round(std_AUC_array'*10000); % copy this into Table 4 and convert into decimal numbers, e.g. '214'-->'2.14'
export_Tab4_Col4_AUC_PDF = round([AUC_inhouse AUC_array]'*1000); % copy this into Table 4 and add '0.' in front
export_Tab4_Col5_AUC_precision_PDF = round([AUC_imprecision_inhouse AUC_array_with_imprecission]'*1000); % copy this into Table 4 and add '0.' in front
export_Tab4_Col6_Delta_AUC_precision_PDF = round(Delta_AUC_array'*10000); % copy this into Table 4 and convert into decimal numbers, e.g. '214'-->'2.14'
export_Tab4_Col7_N_equality_of_errors = round(N_equality_of_errors'); % copy this into Table 4

% Table 4, means and medians:
export_Tab4_Col1_mean = round([mean(export_Tab4_Col1_sigma_q(2:end)); median(export_Tab4_Col1_sigma_q(2:end))]);
export_Tab4_Col2_mean = round([mean(export_Tab4_Col2_AUC_MC(2:end)); median(export_Tab4_Col2_AUC_MC(2:end))]);
export_Tab4_Col3_mean = round([mean(export_Tab4_Col3_stdAUC_MC(2:end)); median(export_Tab4_Col3_stdAUC_MC(2:end))]);
export_Tab4_Col4_mean = round([mean(export_Tab4_Col4_AUC_PDF(2:end)); median(export_Tab4_Col4_AUC_PDF(2:end))]);
export_Tab4_Col5_mean = round([mean(export_Tab4_Col5_AUC_precision_PDF(2:end)); median(export_Tab4_Col5_AUC_precision_PDF(2:end))]);
export_Tab4_Col6_mean = round([mean(export_Tab4_Col6_Delta_AUC_precision_PDF(2:end)); median(export_Tab4_Col6_Delta_AUC_precision_PDF(2:end))]);
export_Tab4_Col7_mean = round([mean(export_Tab4_Col7_N_equality_of_errors(2:end)); median(export_Tab4_Col7_N_equality_of_errors(2:end))]);


%%

% ----------------------------------------
% Figure 6: N_equality_of_errors(CoV) 
% ----------------------------------------

% Dependency of N_equality_of_errors on CoV
% The above skript was run for the stated CoVs with rep = 10000
% The resulting N_equality_of_errors values were stored in the arrays

CoVs = [0.01 0.02 0.03 0.05 0.07 0.1 0.13 0.16 0.2];
median_N_equality_of_errors_wrt_CoVs = [3235525 198203 39577 5162 1389 348 129 54 24]; % median N_needed_for_equality_of_errors among studies
inhouse_N_equality_of_errors_wrt_CoVs = [3008628   188062 36340 4841 1259 313 116 53 24]; % for in-house study

% f_median = fit(log(CoVs)',log(median_N_equality_of_errors_wrt_CoVs)','loga+b*x')   % Fit of Eq. 31
% f_IH = fit(log(CoVs)',log(inhouse_N_equality_of_errors_wrt_CoVs)','loga+b*x')   % Fit of Eq. 31
CoVs_plot = linspace(min(CoVs), max(CoVs), 1000);

% Old code to extract the median and IH values of N_equality_of_errors 
% export_Tab4_Col7_mean(2)
% export_Tab4_Col7_N_equality_of_errors(1)

ff = figure(6)
loglog(CoVs, median_N_equality_of_errors_wrt_CoVs,'o','MarkerEdgeColor',[0 0.4470 0.7410],'MarkerSize',7)
hold on
%loglog(CoVs, inhouse_N_equality_of_errors_wrt_CoVs,'s')
% loglog(CoVs_plot, exp(f_median.loga) * CoVs_plot.^f_median.b)
loglog(CoVs_plot, 0.0401 * CoVs_plot.^(-3.9426), '-', 'Color', [0.83 0.47 0.06], 'LineWidth', 1)
%loglog(CoVs_plot, exp(f_IH.loga) * CoVs_plot.^f_IH.b)
hold off

legend('Median of studies','Power law fit')
xlabel('CoV (%)')
ylabel('N needed for equality of errors')

% fb = num2str(f.b);
text(0.028,100000,['0.0401 \cdot CoV^{-3.9426}'])


% set figure size, font size, etc.:
ff.Units = "centimeters";
ff.Position(3:4) = [13 13];

set(findall(ff,'-property','FontSize'),'FontSize',11)
set(findall(ff,'-property','FontName'),'FontName','Arial')
set(findall(gcf,'-property','LineWidth'),'LineWidth',2)

% export figure
% Name_Fig = 'Figure 6 - CoV vs N_equality_of_errors';
Name_Fig = 'Fig6';
% exportgraphics(ff,[Name_Fig,'.eps'])
% exportgraphics(ff,[Name_Fig,'.eps'],'Resolution',300)
exportgraphics(ff, [Name_Fig '.tif'], 'Resolution', 300)
% exportgraphics(ff,[Name_Fig,'.pdf'])
% exportgraphics(ff,[Name_Fig,'.png'],'Resolution',300)
% exportgraphics(ff,[Name_Fig,'.jpg'],'Resolution',300)


%%

% ------------------------------------------
% Figure S2: Visualization of normalization 
% ------------------------------------------

N_plot = 4; % number of studies used for the plot
q_plot_ADC = linspace(0,3,100); % unnormalized q-values (i.e. ADC values) used for the plots
q_plot = linspace(-1,3,100); % normalized q-values used for the plots


ff = figure(20)

tiledlayout(N_plot,2)

% Plot the Gaussian PDFs for non-normalized q (i.e. for the measured ADCs
% with units µm²/ms
for n = 1:N_plot
nexttile(2*n-1)

plot(q_plot_ADC, normpdf(q_plot_ADC,mu_i_array(n),sigma_i_array(n))) 
hold on 
plot(q_plot_ADC, normpdf(q_plot_ADC,mu_ii_array(n),sigma_ii_array(n))) 
hold off
if n == N_plot 
    xlabel('ADC [µm²/ms]')
end
ylabel('PDF')

title(['Study ', num2str(n)])

xlim([min(q_plot_ADC) max(q_plot_ADC)])
ylim([0 3.5])

xline(mu_i_array(n),':')
xline(mu_ii_array(n),':')

if n == 1 
    legend('benign', 'malignant')
end

end


% Plot the Gaussian PDFs for the normalized q, whose means equal 0 and 1 
for n = 1:N_plot
nexttile(2*n)
plot(q_plot, normpdf(q_plot,0,sigma1_array(n))) 
hold on 
plot(q_plot, normpdf(q_plot,1,sigma2_array(n))) 
hold off
if n == N_plot 
    xlabel('normalized q')
end
ylabel('PDF')

title(['Study ', num2str(n)])

xlim([min(q_plot) max(q_plot)])
ylim([0 3.5])
xline(0,':')
xline(1,':')

end


% set figure size, font size, etc.:
ff.Units = "centimeters";
ff.Position(3:4) = [20 25];

set(findall(ff,'-property','FontSize'),'FontSize',11)
set(findall(ff,'-property','FontName'),'FontName','Arial')
set(findall(gcf,'-property','LineWidth'),'LineWidth',2)

% export figure
% Name_Fig = 'Figure S2 - visualization of normalization';
Name_Fig = 'S2 Fig';
% exportgraphics(ff,[Name_Fig,'.eps'])
% exportgraphics(ff,[Name_Fig,'.eps'],'Resolution',300)
exportgraphics(ff, [Name_Fig '.tif'], 'Resolution', 300)
% exportgraphics(ff,[Name_Fig,'.pdf'])
% exportgraphics(ff,[Name_Fig,'.png'],'Resolution',300)
% exportgraphics(ff,[Name_Fig,'.jpg'],'Resolution',300)


%%

% ------------------------------------------
% Figures S3: Effect of b-values
% ------------------------------------------

% copy the values from Table 5
% when rerunning the MC simulation, the values would be slightly different
% due to the uncertainty inherent to the MC simulaiton
stdAUC_for_studyN = [2.44, 2.08, 2.06, 2.03, 5.45, 2.63, 6.47, 4.50, 3.70, 0.52, 1.08, ...
4.14, 1.41, 1.08, 4.22, 1.42, 2.49, 3.67, 1.30, 4.08, 6.16, 2.07, 3.90, 4.15]'; 

AUC_bvalue_analysis = [0.943 0.892 0.981 0.917 0.645 0.885 0.853 0.808 0.867...
0.995 0.988 0.903 0.976 0.971 0.843 0.962 0.892 0.889 0.981 0.758 0.683 0.970 0.933 0.829]; 
 
Delta_AUC_bvalue_analysis = [0.70 1.96 0.53 0.90 0.76 0.93 0.65 1.50 2.28 0.74 0.95 1.01 1.16 ...
1.01 1.06 1.51 0.88 1.44 1.24 0.64 0.49 1.55 1.39 0.55];

% rescale to a vitrual sample size of 100
stdAUC_for_N100 = stdAUC_for_studyN .* sqrt(N(3:end)'/100);

% Assign the groups (see Table S1)
group_array = [0 0 1 1 1 1 0 2 1 2 2 2 1 1 1 2 1 1 2 2 3 1 2 3]';
indices_group1 = find(group_array == 1);
indices_group2 = find(group_array == 2);
indices_group3 = find(group_array == 3);

% Plots
ff = figure(21)
tiledlayout(1,3)

% plot for AUC
nexttile 
scatter(group_array,AUC_bvalue_analysis)
hold on
scatter([1 2 3], [mean(AUC_bvalue_analysis(indices_group1)),mean(AUC_bvalue_analysis(indices_group2)),mean(AUC_bvalue_analysis(indices_group3))],'rd') 
scatter([1 2 3], [median(AUC_bvalue_analysis(indices_group1)),median(AUC_bvalue_analysis(indices_group2)),median(AUC_bvalue_analysis(indices_group3))],'rx') 
hold off
xlim([0.5 3.5])
ylabel('AUC')
xlabel('Group')

% plot for std(AUC)
nexttile 
scatter(group_array,stdAUC_for_N100)
hold on
scatter([1 2 3], [mean(stdAUC_for_N100(indices_group1)),mean(stdAUC_for_N100(indices_group2)),mean(stdAUC_for_N100(indices_group3))],'rd') 
scatter([1 2 3], [median(stdAUC_for_N100(indices_group1)),median(stdAUC_for_N100(indices_group2)),median(stdAUC_for_N100(indices_group3))],'rx') 
hold off
xlim([0.5 3.5])
ylabel('std(AUC)')
xlabel('Group')

% plot for Delta_AUC_precision
nexttile 
scatter(group_array,Delta_AUC_bvalue_analysis)
hold on
scatter([1 2 3], [mean(Delta_AUC_bvalue_analysis(indices_group1)),mean(Delta_AUC_bvalue_analysis(indices_group2)),mean(Delta_AUC_bvalue_analysis(indices_group3))],'rd') 
scatter([1 2 3], [median(Delta_AUC_bvalue_analysis(indices_group1)),median(Delta_AUC_bvalue_analysis(indices_group2)),median(Delta_AUC_bvalue_analysis(indices_group3))],'rx') 
hold off
xlim([0.5 3.5])
ylabel('\DeltaAUC_{precision}')
xlabel('Group')

ff.Units = "centimeters";
ff.Position(3:4) = [30 15];

set(findall(ff,'-property','FontSize'),'FontSize',20)
set(findall(ff,'-property','FontName'),'FontName','Arial')
set(findall(gcf,'-property','LineWidth'),'LineWidth',2)

% export figure
% Name_Fig = 'Figure S3 - visualization of b-value analysis';
Name_Fig = 'S3 Fig';
% exportgraphics(ff,[Name_Fig,'.eps'])
% exportgraphics(ff,[Name_Fig,'.eps'],'Resolution',300)
exportgraphics(ff, [Name_Fig '.tif'], 'Resolution', 300)
% exportgraphics(ff,[Name_Fig,'.pdf'])
% exportgraphics(ff,[Name_Fig,'.png'],'Resolution',300)
% exportgraphics(ff,[Name_Fig,'.jpg'],'Resolution',300)
