# Supplementary material for: Finite sample size errors in the context of multiple error sources in quantitative medical imaging: An evaluation for breast magnetic resonance diffusion-weighted imaging
Source: PLoS One. 2026 Jun 4;21(6):e0341201. doi: 10.1371/journal.pone.0341201 (PMC13235925; doi:10.1371/journal.pone.0341201)
Supplement: S3 File — (M) [file pone.0341201.s003.m]

% -------------------------------------------------------------------------
% -----------------   Perform your own analysis       ---------------------
% -------------------------------------------------------------------------

% Assumption: the two classes are described by Gaussian PDFs

clear all

rep = 10000; % repetitions for Monte Carlo simulations
% you can increase the repetitions to get more precise results
% you can decrease the repetitions to speed up the calculation

mu_i = 0.79;        % mean of class 1, e.g. mean of malignant ADC values, retrieve it from literature or pilot study
mu_ii = 1.33;       % mean of class 2, e.g. mean of benign ADC values, retrieve it from literature or pilot study
sigma_i = 0.20;     % std of class 1, retrieve it from literature or pilot study
sigma_ii = 0.32;    % std of class 2, retrieve it from literature or pilot study  
N1 = 88;            % the sample size of class 1 that you anticipate (or want to evaluate)  
N2 = 83;            % the sample size of class 2 that you anticipate (or want to evaluate)  

CoV = 0.077;        % The CoV quantifying the precision error, obtain it in a from literature or a pilot study. 

% The subscripts _i and _ii indicate the measured values in real units (in the
% manuscript, these are marked with a hat symbol)

N = N1 + N2; % total sample size

% Normalization (Eqs. 3 and 4)
sigma1 = sigma_i ./ abs(mu_ii - mu_i);  % normalized unitless std of malignant class, normalization was performed such that the means of the two classes equal 0 and 1 
sigma2 = sigma_ii ./ abs(mu_ii - mu_i); % normalized unitless std of benign class, normalization was performed such that the means of the two classes equal 0 and 1 

sigma_q = CoV ./ abs(mu_ii - mu_i) .* mean([mu_i; mu_ii],1); % Eqs. 5 and 6. Normalized std obtained from average CoV

% -------------------------------------------------------------------------
% Compute Delta_AUC_imprecision for literature studies (2-Gauss approx.) 
% -------------------------------------------------------------------------

AUC = 0.5 + 0.5 * erf(1/sqrt(2*sigma1^2 + 2*sigma2^2)); % Eq. 12
AUC_with_imprecission = 0.5 + 0.5 * erf(1/sqrt(2*sigma1^2 + 2*sigma2^2 + 4*sigma_q^2)); % Eq. 18

Delta_AUC = AUC - AUC_with_imprecission; % Eq. 19


% -------------------------------------------------------------------------
% Compute std(AUC), i.e. the finite N error, in a Monte-Carlo simulation
% -------------------------------------------------------------------------

%clear AUC_rep
AUC_rep = zeros(1,rep); % For each repetition, an AUC is computed
for k = 1:rep
    q1 = randn(1,N1) * sigma1;     % N1 random samples from class 1 (e.g. malignant), Eq. 6
    q2 = randn(1,N2) * sigma2 + 1; % N2 random samples from class 2 (e.g. benign), Eq. 7
    ROC = S4_File(q1,q2); % perform ROC analysis
    AUC_rep(k) = ROC.AUC; % store the AUC value of the current repetition
end

mean_AUC = mean(AUC_rep);   % numerically obtained mean(AUC) 
std_AUC = std(AUC_rep);      % numerically obtained std(AUC) 


% -------------------------------------------------------------------------
% Output results
% -------------------------------------------------------------------------

['The analytically estimated AUC is ', num2str(AUC), '.',newline, 'The AUC obtained in the Monte-Carlo simulation is ',...
    num2str(mean_AUC),'.',newline, 'These values should be similar and serve as a check.']


if Delta_AUC > std_AUC
    text = ['Thus, the precision error is dominant by a factor of ', num2str(Delta_AUC/std_AUC), ' over the finite N error.'];
end
if Delta_AUC < std_AUC
    text = ['Thus, the finite N error is dominant by a factor of ', num2str(std_AUC/Delta_AUC), ' over the precision error.'];
end

['The decrease of the AUC that arises from the measurement''s precision error is ', num2str(Delta_AUC),'.', newline,...
 'The standard error of the AUC that arises from the finite sample size is ', num2str(std_AUC),'.', newline, text, newline...
 'The equivalence of these errors is approximately assumed when you multiply your sample size with a factor of ', num2str((std_AUC/Delta_AUC)^2),',',newline,...
 'which means N = N1 + N2 = ', num2str(N*(std_AUC/Delta_AUC)^2),'.',newline,...
 'Alternatively, the equivalence of these errors is approximately assumed when you multiply your CoV with a factor of ', num2str((std_AUC/Delta_AUC)^0.5),',',newline...
 'which means CoV = ', num2str(CoV*(std_AUC/Delta_AUC)^0.5)  ,'.']
