# Supplementary material for: Finite sample size errors in the context of multiple error sources in quantitative medical imaging: An evaluation for breast magnetic resonance diffusion-weighted imaging
Source: PLoS One. 2026 Jun 4;21(6):e0341201. doi: 10.1371/journal.pone.0341201 (PMC13235925; doi:10.1371/journal.pone.0341201)
Supplement: S4 File — (M) [file pone.0341201.s004.m]

function [ROC] = S4_File(q1,q2) % function_ROC_analysis
% performs a ROC analysis for the quantiative values q1 and q2
% q1 is the diseased class, assumed to be smaller than q2 

% generate a list of thresholds in between data points
threshold = unique(sort([q1 q2]));
threshold = [min(threshold)-1, threshold(1:end-1) + [diff(threshold)/2], max(threshold)+1];

% find the ROC parameters for all thresholds
sens=zeros(1,length(threshold)); 
spec=sens;
J=sens;

for i = 1:length(threshold)
    TP = length(find(q1 <= threshold(i))); 
    FP = length(find(q2 <= threshold(i))); 
    FN = length(find(q1 > threshold(i)));    
    TN = length(find(q2 > threshold(i)));  
    
    sens(i) = TP/(TP + FN);
    spec(i) = TN/(TN + FP);   
    
    J(i)= sens(i)+spec(i)-1; % Youden index array
end

[max_J, index_J]= max(J);

% ROC.TP = TP(index_J);
% ROC.FP = FP(index_J);
% ROC.FN = FN(index_J);
% ROC.TN = TN(index_J);
ROC.sens = sens(index_J);
ROC.spec = spec(index_J);
ROC.J = J(index_J);
ROC.ER = sqrt((1-sens(index_J))^2+(1-sens(index_J))^2);
ROC.AUC = trapz(1-spec,sens);
