# Supplementary material for: Finite sample size errors in the context of multiple error sources in quantitative medical imaging: An evaluation for breast magnetic resonance diffusion-weighted imaging
Source: PLoS One. 2026 Jun 4;21(6):e0341201. doi: 10.1371/journal.pone.0341201 (PMC13235925; doi:10.1371/journal.pone.0341201)
Supplement: S6 File — (M) [file pone.0341201.s006.m]

function AUC = S6_File(q,PDF1,PDF2) % function_AUC_from_PDFs

dq = q(2)-q(1);

for i=1:length(PDF1)
    sens(i) = sum(PDF1(1:i));
    spec(i) = sum(PDF2(1:i)); 
end
sens = sens * dq;
spec = 1 - spec * dq;

% figure(10)
% plot(q,sens)
% hold on
% plot(q,spec)
% hold off

P1 = sens;
P2 = 1 - spec;

for i=1:length(PDF1)-1
 dAUC(i) = sens(i) * (spec(i+1)-spec(i));
 AUC_array(i) = -sum(dAUC(1:i));
end

AUC = AUC_array(end);


end
